# Supplementary material for: Visual social information use in collective foraging
Source: PLoS Comput Biol. 2024 May 3;20(5):e1012087. doi: 10.1371/journal.pcbi.1012087 (PMC11095736; doi:10.1371/journal.pcbi.1012087)
Supplement: S1 Data — (ZIP) [file pcbi.1012087.s003.zip]

Archive with 87 entries (86 files):
- S1Data/
- S1Data/coll_eff.npy
- S1Data/coll_eff.txt
- S1Data/coll_effstd.npy
- S1Data/coll_effstd.txt
- S1Data/coll_effstd_N10_Half.npy
- S1Data/coll_effstd_N10_Half.txt
- S1Data/coll_effstd_N10_Twice.npy
- S1Data/coll_effstd_N10_Twice.txt
- S1Data/coll_effstd_N25_Half.npy
- S1Data/coll_effstd_N25_Half.txt
- S1Data/coll_effstd_N25_Twice.npy
- S1Data/coll_effstd_N25_Twice.txt
- S1Data/coll_effstd_N50_Half.npy
- S1Data/coll_effstd_N50_Half.txt
- S1Data/coll_effstd_N50_Twice.npy
- S1Data/coll_effstd_N50_Twice.txt
- S1Data/coll_effstd_N5_Half.npy
- S1Data/coll_effstd_N5_Half.txt
- S1Data/coll_effstd_N5_Normal.npy
- S1Data/coll_effstd_N5_Normal.txt
- S1Data/coll_effstd_N5_Twice.npy
- S1Data/coll_effstd_N5_Twice.txt
- S1Data/coll_eff_N10_Half.npy
- S1Data/coll_eff_N10_Half.txt
- S1Data/coll_eff_N10_Normal.npy
- S1Data/coll_eff_N10_Normal.txt
- S1Data/coll_eff_N10_Twice.npy
- S1Data/coll_eff_N10_Twice.txt
- S1Data/coll_eff_N25_Half.npy
- S1Data/coll_eff_N25_Half.txt
- S1Data/coll_eff_N25_Normal.npy
- S1Data/coll_eff_N25_Normal.txt
- S1Data/coll_eff_N25_Twice.npy
- S1Data/coll_eff_N25_Twice.txt
- S1Data/coll_eff_N50_Half.npy
- S1Data/coll_eff_N50_Half.txt
- S1Data/coll_eff_N50_Normal.npy
- S1Data/coll_eff_N50_Normal.txt
- S1Data/coll_eff_N50_Twice.npy
- S1Data/coll_eff_N50_Twice.txt
- S1Data/coll_eff_N5_Half.npy
- S1Data/coll_eff_N5_Half.txt
- S1Data/coll_eff_N5_Normal.npy
- S1Data/coll_eff_N5_Normal.txt
- S1Data/coll_eff_N5_Twice.npy
- S1Data/coll_eff_N5_Twice.txt
- S1Data/eff.npy
- S1Data/eff_N10_Half.npy
- S1Data/eff_N10_Normal.npy
- S1Data/eff_N10_Twice.npy
- S1Data/eff_N25_Half.npy
- S1Data/eff_N25_Normal.npy
- S1Data/eff_N25_Twice.npy
- S1Data/eff_N50_Half.npy
- S1Data/eff_N50_Normal.npy
- S1Data/eff_N50_Twice.npy
- S1Data/eff_N5_Half.npy
- S1Data/eff_N5_Normal.npy
- S1Data/eff_N5_Twice.npy
- S1Data/figExpRevision_improved_create.py
- S1Data/fixed_env.json
- S1Data/fixed_env_N10_Half.json
- S1Data/fixed_env_N10_Normal.json
- S1Data/fixed_env_N10_Twice.json
- S1Data/fixed_env_N25_Half.json
- S1Data/fixed_env_N25_Normal.json
- S1Data/fixed_env_N25_Twice.json
- S1Data/fixed_env_N50_Half.json
- S1Data/fixed_env_N50_Normal.json
- S1Data/fixed_env_N50_Twice.json
- S1Data/fixed_env_N5_Half.json
- S1Data/fixed_env_N5_Normal.json
- S1Data/fixed_env_N5_Twice.json
- S1Data/tuned_env.json
- S1Data/tuned_env_N10_Half.json
- S1Data/tuned_env_N10_Normal.json
- S1Data/tuned_env_N10_Twice.json
- S1Data/tuned_env_N25_Half.json
- S1Data/tuned_env_N25_Normal.json
- S1Data/tuned_env_N25_Twice.json
- S1Data/tuned_env_N50_Half.json
- S1Data/tuned_env_N50_Normal.json
- S1Data/tuned_env_N50_Twice.json
- S1Data/tuned_env_N5_Half.json
- S1Data/tuned_env_N5_Normal.json
- S1Data/tuned_env_N5_Twice.json
