# Supplementary material for: Visual social information use in collective foraging
Source: PLoS Comput Biol. 2024 May 3;20(5):e1012087. doi: 10.1371/journal.pcbi.1012087 (PMC11095736; doi:10.1371/journal.pcbi.1012087)
Supplement: S1 Data — (ZIP) [file pcbi.1012087.s003.zip › S1Data/coll_eff.txt]

MIN_RESOURCE_PER_PATCH=4800.0
N_RESOURCES=1.0,
MIN_RESOURCE_PER_PATCH=1600.0
N_RESOURCES=3.0,
MIN_RESOURCE_PER_PATCH=960.0
N_RESOURCES=5.0,
MIN_RESOURCE_PER_PATCH=600.0
N_RESOURCES=8.0,
MIN_RESOURCE_PER_PATCH=480.0
N_RESOURCES=10.0,
MIN_RESOURCE_PER_PATCH=240.0
N_RESOURCES=20.0,
MIN_RESOURCE_PER_PATCH=160.0
N_RESOURCES=30.0,
MIN_RESOURCE_PER_PATCH=96.0
N_RESOURCES=50.0,
MIN_RESOURCE_PER_PATCH=48.0
N_RESOURCES=100.0,
