# Supplementary material for: Visual social information use in collective foraging
Source: PLoS Comput Biol. 2024 May 3;20(5):e1012087. doi: 10.1371/journal.pcbi.1012087 (PMC11095736; doi:10.1371/journal.pcbi.1012087)
Supplement: S1 Data — (ZIP) [file pcbi.1012087.s003.zip › S1Data/fixed_env_N10_Normal.json]

{
    "N": 10,
    "N_RESOURCES": "----TUNED----",
    "T": 25000,
    "INIT_FRAMERATE": 25,
    "WITH_VISUALIZATION": false,
    "VISUAL_FIELD_RESOLUTION": 1200,
    "ENV_WIDTH": 500,
    "ENV_HEIGHT": 500,
    "RADIUS_AGENT": 10,
    "RADIUS_RESOURCE": 15.0,
    "MIN_RESOURCE_PER_PATCH": "----TUNED----",
    "MAX_RESOURCE_PER_PATCH": -1,
    "REGENERATE_PATCHES": true,
    "PATCH_BORDER_OVERLAP": "1",
    "AGENT_CONSUMPTION": 1,
    "MIN_RESOURCE_QUALITY": 0.25,
    "MAX_RESOURCE_QUALITY": -1.0,
    "TELEPORT_TO_MIDDLE": false,
    "GHOST_WHILE_EXPLOIT": true,
    "AGENT_AGENT_COLLISION": "0",
    "PATCHWISE_SOCIAL_EXCLUSION": true,
    "AGENT_FOV": 1.0,
    "VISION_RANGE": 2000,
    "VISUAL_EXCLUSION": false,
    "SHOW_VISUAL_FIELDS": false,
    "SHOW_VISUAL_FIELDS_RETURN": "0",
    "SHOW_VISION_RANGE": false,
    "POOLING_TIME": 0,
    "POOLING_PROBABILITY": 0.05,
    "USE_IFDB_LOGGING": true,
    "USE_RAM_LOGGING": "1",
    "USE_ZARR_FORMAT": "1",
    "SAVE_CSV_FILES": true,
    "DEC_TW": "0.5",
    "DEC_EPSW": "----TUNED----",
    "DEC_GW": "0.085",
    "DEC_BW": "0",
    "DEC_WMAX": "1",
    "DEC_TU": "0.5",
    "DEC_EPSU": "1",
    "DEC_GU": "0.085",
    "DEC_BU": "0",
    "DEC_UMAX": "1",
    "DEC_SWU": "0",
    "DEC_SUW": "0",
    "DEC_TAU": "10",
    "DEC_FN": "0.5",
    "DEC_FR": "0.5",
    "MOV_EXP_VEL_MIN": "3",
    "MOV_EXP_VEL_MAX": "3",
    "MOV_EXP_TH_MIN": "-0.5",
    "MOV_EXP_TH_MAX": "0.5",
    "MOV_REL_DES_VEL": "3",
    "MOV_REL_TH_MAX": "1.8",
    "CONS_STOP_RATIO": "0.175",
    "SAVE_ROOT_DIR": "abm/data/simulation_data/figExp0N10NoColl_1958850c90d1c30e7244/batch_0",
    "SUMMARY_UNDERSAMPLE": 1.0,
    "RES_JSON_FORMAT": true,
    "SUMMARY_ZARR_FORMAT": true,
    "SUMMARY_MAX_PATCHES": 100,
    "SUMMARY_CONNECTED_PARAMS": [
        [
            -1,
            2,
            "a"
        ]
    ]
}
