# Supplementary material for: Visual social information use in collective foraging
Source: PLoS Comput Biol. 2024 May 3;20(5):e1012087. doi: 10.1371/journal.pcbi.1012087 (PMC11095736; doi:10.1371/journal.pcbi.1012087)
Supplement: S1 Data — (ZIP) [file pcbi.1012087.s003.zip › S1Data/fixed_env_N10_Twice.json]

{"N": 10, "N_RESOURCES": "----TUNED----", "T": 25000, "INIT_FRAMERATE": 25, "WITH_VISUALIZATION": false, "VISUAL_FIELD_RESOLUTION": 1200, "ENV_WIDTH": 500, "ENV_HEIGHT": 500, "RADIUS_AGENT": 10, "RADIUS_RESOURCE": 15.0, "MIN_RESOURCE_PER_PATCH": "----TUNED----", "MAX_RESOURCE_PER_PATCH": -1, "REGENERATE_PATCHES": true, "PATCH_BORDER_OVERLAP": "1", "MAX_SPEED": "1.5", "AGENT_CONSUMPTION": 1, "MIN_RESOURCE_QUALITY": 0.25, "MAX_RESOURCE_QUALITY": -1.0, "TELEPORT_TO_MIDDLE": false, "GHOST_WHILE_EXPLOIT": true, "AGENT_AGENT_COLLISION": "0", "PATCHWISE_SOCIAL_EXCLUSION": true, "AGENT_FOV": 1.0, "VISION_RANGE": 2000, "VISUAL_EXCLUSION": false, "SHOW_VISUAL_FIELDS": false, "SHOW_VISUAL_FIELDS_RETURN": "0", "SHOW_VISION_RANGE": false, "POOLING_TIME": 0, "POOLING_PROBABILITY": 0.05, "USE_IFDB_LOGGING": true, "USE_RAM_LOGGING": "1", "USE_ZARR_FORMAT": "1", "SAVE_CSV_FILES": true, "DEC_TW": "0.5", "DEC_EPSW": "----TUNED----", "DEC_GW": "0.085", "DEC_BW": "0", "DEC_WMAX": "1", "DEC_TU": "0.5", "DEC_EPSU": "1", "DEC_GU": "0.085", "DEC_BU": "0", "DEC_UMAX": "1", "DEC_SWU": "0", "DEC_SUW": "0", "DEC_TAU": "10", "DEC_FN": "0.5", "DEC_FR": "0.5", "MOV_EXP_VEL_MIN": "3", "MOV_EXP_VEL_MAX": "3", "MOV_EXP_TH_MIN": "-0.5", "MOV_EXP_TH_MAX": "0.5", "MOV_REL_DES_VEL": "3", "MOV_REL_TH_MAX": "1.8", "MEMORY_DEPTH": "1", "CONS_STOP_RATIO": "0.175", "APP_VERSION": "Base", "VF_GAM": "0.1", "VF_V0": "1", "VF_ALP0": "0", "VF_ALP1": "0.0014", "VF_ALP2": "0", "VF_BET0": "0", "VF_BET1": "0.0014", "VF_BET2": "0", "SAVE_ROOT_DIR": "abm/data/simulation_data/figExp0N10NoCollRevTwice_a45efeff07fd1588ce02/batch_0", "SUMMARY_UNDERSAMPLE": 1.0, "RES_JSON_FORMAT": true, "SUMMARY_ZARR_FORMAT": true, "SUMMARY_MAX_PATCHES": 100}
