# Supplementary material for: Visual social information use in collective foraging
Source: PLoS Comput Biol. 2024 May 3;20(5):e1012087. doi: 10.1371/journal.pcbi.1012087 (PMC11095736; doi:10.1371/journal.pcbi.1012087)
Supplement: S1 Data — (ZIP) [file pcbi.1012087.s003.zip › S1Data/tuned_env_N10_Half.json]

{"N_RESOURCES": [1.0, 3.0, 5.0, 8.0, 10.0, 20.0, 30.0, 50.0, 100.0], "MIN_RESOURCE_PER_PATCH": [12.0, 24.0, 40.0, 60.0, 120.0, 150.0, 240.0, 400.0, 1200.0], "DEC_EPSW": [0.0, 0.25, 0.5, 0.75, 1.0, 1.5, 2.0, 3.0, 5.0]}
